# Supplementary material for: miR-214-5p Regulating Differentiation of Intramuscular Preadipocytes in Goats via Targeting KLF12
Source: Front Genet. 2021 Dec 22;12:748629. doi: 10.3389/fgene.2021.748629 (PMC8730364; doi:10.3389/fgene.2021.748629)
Supplement: Supplementary file 1 [file Table2.XLSX]

## Sheet: Sheet1
	miR 214-5p Inhibitor			OD Inhibitor
	NC	Inhibitor		NC	Inhibitor
	1.22476	0.168696		0.606	0.669
	0.595635	0.166374		0.74	0.75
	1.33099	0.272155		0.525	0.771
	1.0299	0.146859		0.75	0.764
	0.842355	0.158494		0.738	0.768
	0.909093	0.264713
	Key adipogenic regulatory genes after transfected miR-214-5p inhibitor.
		NC						Inhibitor
	LPL	0.76313	1.50525	1	0.870551	1.04972		1.14076	1.61328	1.34723	1.40444	1.33268
	PPARr	0.791412	1.36841	1.2163	0.967612	0.866037		1.74412	1.18304	2.50099	1.39716	1.74412
	SREBP1	0.882703	1.40444	0.742262	1.04247	0.812252		1.17284	1.16473		1.23114	1.34723
	C/EBPαy	0.934327	1.53901	0.953959	0.587231	1.24143		0.896267	0.877822	0.708088	1.12662	0.625031
	AP2	0.792784	1.26138	0.976032	1.02456	0.898132		1.57462	2.32141	0.904379	0.96929	0.904379
	C/EBPβy	0.895025	1.53687	0.678302	1.07177	0.926588			0.840896	0.757858	1.04247	0.68302
	FASN	0.909093	1.2163	1.3218	0.684205			1.07363	0.928195	1.13541	1.3218
	HSL	0.838568	1.12975	1.09126	1.16151	0.832776		0.362487	0.505576	0.86814	0.516199	0.850274
	ACC	0.610262	1.72608	0.991373	0.957603			1.3449	1.92853	1.29011	1.02633
