# Supplementary material for: miR-214-5p Regulating Differentiation of Intramuscular Preadipocytes in Goats via Targeting KLF12
Source: Front Genet. 2021 Dec 22;12:748629. doi: 10.3389/fgene.2021.748629 (PMC8730364; doi:10.3389/fgene.2021.748629)
Supplement: Supplementary file 2 [file Table3.XLSX]

## Sheet: Sheet1
	miR 214-5p Mimics			OD Mimics
	Mock	Mimics		Mock	Mimics
	1.03347	51686.5		0.603	0.508
	1.1708	57748.7		0.611	0.593
	0.893475	51329.5		0.631	0.557
	0.924984	81668.9		0.618	0.583
	1.36367	55396.2		0.659	0.584
	0.75132	89991.4
	Key adipogenic regulatory genes after transfected miR-214-5p Mimics.
		NC							Mimics
	LPL	1.20581	0.503478	1.18099	1.39474	0.692555	1.02811		0.779165	0.438303	0.466517	0.697372	0.697372
	PPARr	1.50264	0.677128	1.26357	0.777816	0.931418	1.03347		1.40201	0.822165	0.799683	1.19541
	SREBP1	0.7457	1.24545	1.07674	1.13813	1.17827			2.09459	1.54399	0.810378	0.983957	1.53333
	C/EBPαn	0.993093	0.913832	0.986233	1.11729	1.08674	1.23114		1.48452	3.89062	1.97246	1.84038	1.85318
	AP2	1.11922	0.665495	1.08862	1.23328	0.842355	1.08862		0.418268	0.591521	0.445192	0.583377	0.651799
	C/EBPβn	0.967612	0.802459	1.26795	1.01572	1.10382	0.860055		1.3218	0.974342	0.896577	2.28548	1.36841
	FASN	0.714993	1.19416	1.19416	1.62001	0.719966	1.00417		0.335876	0.512634	0.317758	0.317758	0.597082
	HSL	1.50264	1.12311	0.822165	0.720715				1.77461	1.98275	1.90198	2.52713	1.93685
	ACC	0.960595	0.75891	0.774856	1.18263	1.49692			0.277777	0.532923	0.507683	0.51477	0.79664	0.616426
