# Supplementary material for: miR-214-5p Regulating Differentiation of Intramuscular Preadipocytes in Goats via Targeting KLF12
Source: Front Genet. 2021 Dec 22;12:748629. doi: 10.3389/fgene.2021.748629 (PMC8730364; doi:10.3389/fgene.2021.748629)
Supplement: Supplementary file 3 [file Table6.XLSX]

## Sheet: Sheet1
	OE-KLF12			OE-KLF12 OD
	NC	OE-KLF12		NC	OE-KLF12
	1.33793	317.365		0.551	0.536
	0.926588	278.204		0.597	0.56
	1.27456	270.597		0.596	0.557
	0.812252	181.019		0.581	0.576
	0.870551			0.588	0.57
	0.895025	203.657
	Key adipogenic regulatory genes after transfected OE-KLF12.
		NC						OE-KLF12
	LPL	0.988971	1.07475	0.820173	1.24315	0.922743		0.942131	0.529976	0.571966	0.729005
	PPARr	1.0367	1.86865	0.507683	1.13445	0.896267		0.438911	0.769504	0.669892	0.480297	0.824734	\
	SREBP1	1.30435	0.928731	0.656712	1.05215	0.915945		0.583714	0.634342	0.497695	1.16743	1.07425
	CEBPα	0.82169	0.997692	1.29834	1.21139	1.16205		0.766423	0.609909	1.18646	0.777366
	AP2	1.04608	1.00347	0.982821	0.96929			1.01045	0.671286	1.43893	1.08298
	C/EBPβk	1.51222	1.31646	1.31646	0.63581	0.827406		1.51222	1.31646	0.725309	0.63581	0.827406
	FASN	0.748462	0.791137	0.99447	1.15029	1.47631		1.43595	1.17446	1.48658	1.22434
	HSL	0.979836	1.06437	0.852635	1.20581	0.952638		0.882703	0.742262	0.846745	0.790041
	ACC	0.882641	1.07177	1.27456	0.90125	0.812252		1.14076	1.45397	1.31951	0.972655
