# Supplementary material for: miR-214-5p Regulating Differentiation of Intramuscular Preadipocytes in Goats via Targeting KLF12
Source: Front Genet. 2021 Dec 22;12:748629. doi: 10.3389/fgene.2021.748629 (PMC8730364; doi:10.3389/fgene.2021.748629)
Supplement: Supplementary file 5 [file Table4.XLSX]

## Sheet: Sheet1
	The result of dual luciferase reporter experiment
	mock+KLF12 WT		Mimics+KLF12 WT		mock+KLF12 MT		Mimics+KLF12 MT
	0.8879		0.26049		0.9725		0.91961
	1.00474		0.2973		0.90435		0.78044
	0.837145		0.4382		1.04929		0.7836
	0.986223		0.1782		0.99167		0.85965
	0.99872		0.2926		0.75233		0.92344
	KLF12-Inhibitor miR-214-5p
	1.23971	0.846745	1.37554	0.692555			1.40444	1.38855	1.26576	2.04202
	KLF12-Mimics miR-214-5p
	1.03527	0.920188	1.04972	0.858565	1.07923		0.521233	0.578344	0.469761	0.939523
