# Supplementary material for: miR-214-5p Regulating Differentiation of Intramuscular Preadipocytes in Goats via Targeting KLF12
Source: Front Genet. 2021 Dec 22;12:748629. doi: 10.3389/fgene.2021.748629 (PMC8730364; doi:10.3389/fgene.2021.748629)
Supplement: Supplementary file 6 [file Table1.XLSX]

## Sheet: Sheet1
0	1.10573	0.898132	0.936272	1.07549
12	1.52098	1.05336	1.19334	1.57462
24	0.809442	0.671286	0.424843	0.663281
36	0.78187	0.820742	0.65293	0.732547
48	1.20999	1.52098	1.46917	1.61888
60	1.27015	1.14472	1.51047	0.885768
96	0.771105	0.855595	0.744839	0.738869
