# Supplementary material for: miR-214-5p Regulating Differentiation of Intramuscular Preadipocytes in Goats via Targeting KLF12
Source: Front Genet. 2021 Dec 22;12:748629. doi: 10.3389/fgene.2021.748629 (PMC8730364; doi:10.3389/fgene.2021.748629)
Supplement: Supplementary file 7 [file Table5.XLSX]

## Sheet: Sheet1
	Si-KLF12			Si-KLF12 OD
	NC	si-KLF12		NC	si-KLF12
	0.957603	0.290679		0.254	0.304
	1.64433	0.443652		0.244	0.295
	0.589474	0.573355		0.234	0.295
	1.07736	0.378635		0.224	0.296
	0.950989	0.282731		0.262	0.263
	Key adipogenic regulatory genes after transfected Si-KLF12.
		NC						Si-KLF12
	LPL	1.13682	1.13682	1.03886	0.744839	1.25266		1.91189	1.87254	1.64148	2.00694	1.27899
	PPARr	1.13879	0.658612	1.49226	0.893475	0.970971		0.618781	0.845279	0.495686	0.506102	0.94442
	SREBP1	1.14472	0.803851	1.03886	1.04608	0.719467		0.657471	1.05336	0.955945	1.53156	1.82134
	CEBPα1	1.4456	1.29385	0.727827	0.847724			7.11896	6.87646	2.95195	8.34937
	AP2	1.50264	0.794159	0.720715	1.16272	0.957603		0.937896	0.89969	0.845279	0.881175	1.23756
	C/EBPβy	1.36289	1.01162	1.10701	0.92445			0.502316	1.14605	0.705475	0.649169	0.710382
	FASN		0.99585	0.792235	1.18427	0.837407		0.151144	0.455019	0.129767	0.207905	0.189991
	HSL	0.863539		1.14737	1.17963	0.845768		0.0637396	0.182799	0.197282	0.0870708	0.214393
	ACC	1.07029	0.965371		0.825304	1.00556		0.370617	0.209933	0.160206	0.163572
