# Supplementary material for: miR-214-5p Regulating Differentiation of Intramuscular Preadipocytes in Goats via Targeting KLF12
Source: Front Genet. 2021 Dec 22;12:748629. doi: 10.3389/fgene.2021.748629 (PMC8730364; doi:10.3389/fgene.2021.748629)
Supplement: Supplementary file 8 [file Table7.XLSX]

## Sheet: Sheet1
	miR-214-5p
	NC+si NC						Inhibitor+si NC
	1.08674	1.00696	1.01396	0.933033	0.965936		0.168696	0.166374	0.272155	0.146859	0.158494	0.264713
	NC+si KLF12						Inhibitor+si KLF12
	0.817902	0.926588	0.582367	0.823591	0.90125		0.046714	0.0310341	0.080772	0.0947323	0.132127
	KLF12
	NC+si NC						Inhibitor+si NC
	1.00696	0.864537	0.933033	1.23114			1.33793	1.07177	1.12506	1.14076
	NC+si KLF12						Inhibitor+si KLF12
	0.376312	0.423373	0.397768	0.236514	0.301452	、	0.503478	0.812252	0.61132	0.598739	0.607097
	PPARγ
	NC+si NC						Inhibitor+si NC
	1.26576	0.986233	1.12506	0.737135	0.852635		1.42405	1.02811	1.65864	1.11729	0.650671
	NC+si KLF12						Inhibitor+si KLF12
	0.615572	0.397768	0.493688	0.574349			0.752623		0.742262	0.864537	0.716978
	CEBPα
	NC+si NC						Inhibitor+si NC
	0.93174	1.13607	1.07773	1.12446			0.839731	0.783497	0.672684	0.668493
	NC+si KLF12						Inhibitor+si KLF12
	0.185308	0.159099	0.16471	0.189202	0.178996		0.44074	0.373195	0.322641	0.338681	0.29078
	ACC
	NC+si NC						Inhibitor+si NC
	1.00556	0.925304	1.00556	1.07029	0.998615		1.14711	1.31768	1.15509	1.52415
	NC+si KLF12						Inhibitor+si KLF12
	0.172899	0.370617	0.209933	0.160206	0.163572		0.313818	0.303128	0.303128	0.256672	0.414085
	FASN
	NC+si NC						Inhibitor+si NC
	0.792235	1.18427	0.837407	0.99585	1.2781		1.15189	1.2518	1.68646	1.05263	1.33238
	NC+si KLF12						Inhibitor+si KLF12
	0.151144	0.455019	0.129767	0.207905	0.189991		0.657016	0.608783	0.480964	0.786762
	HSL
	NC+si NC						Inhibitor+si NC
	1.36446	1.14737	1.17963	0.845768	0.741405		0.869545	0.746562	0.475769	0.746562	0.711203
	NC+si KLF12						Inhibitor+si KLF12
	0.0637396	0.182799	0.197282	0.0870708	0.214393		0.260315	0.408479	0.320486	0.260315	0.598048
